# Supplementary material for: A Retrospective Multi-Institutional Cohort Analysis of Clinical Characteristics and Outcomes in Dedifferentiated Chondrosarcoma
Source: Cancers (Basel). 2023 May 5;15(9):2617. doi: 10.3390/cancers15092617 (PMC10177459; doi:10.3390/cancers15092617)
Supplement: Supplementary file 1 [file cancers-15-02617-s001.zip]

Archive with 1 entries (1 files):
- cancers-2296687-supplementary.pdf
